# Supplementary material for: Beyond Repression: ArsR Functions as a Global Activator of Metabolic and Redox Responses in Escherichia coli
Source: Proteomes. 2026 Jan 4;14(1):1. doi: 10.3390/proteomes14010001 (PMC12821715; doi:10.3390/proteomes14010001)
Supplement: Supplementary file 1 [file proteomes-14-00001-s001.zip]

Archive with 2 entries (2 files):
- 20251107_Supplelmental Figures.pdf
- Supplmental Tables_ArsR Paper.xlsx
